# Supplementary material for: A molecular mechanosensor for real-time visualization of appressorium membrane tension in Magnaporthe oryzae
Source: Nat Microbiol. 2023 Jul 20;8(8):1508–19. doi: 10.1038/s41564-023-01430-x (PMC10390335; doi:10.1038/s41564-023-01430-x)
Supplement: Source Data Fig. 1 [file 41564_2023_1430_MOESM10_ESM.xlsx]

## Sheet: Sheet1
Guy11 4h	rep1	rep2	rep3		Guy11 24h	rep1	rep2	rep3		Table Analyzed	Data 1
	4.2	3.88	3.958			2.81	2.741	2.772
	4	3.81	3.4			2.95	2.71	2.771		Column B	24h
	4.2	2.89	3.77			2.8	2.914	2.917		vs.	vs.
	4.2	4.62	4.22			2.587	2.71	3.111		Column A	4h
	4	3.5	4.06			2.744	2.55	2.572
	3.9	4.24	4.46			2.9	2.67	2.762		Unpaired t test with Welch's correction
		4.04				2.91	2.886	2.84		P value	<0.0001
		4.39					2.86	2.78		P value summary	****
		3.8					2.781			Significantly different (P < 0.05)?	Yes
			3.978					2.79367		One- or two-tailed P value?	Two-tailed
										Welch-corrected t, df	t=13.45, df=23.92
										How big is the difference?
										Mean of column A	3.978
										Mean of column B	2.794
										Difference between means (B - A) ± SEM	-1.184 ± 0.08807
										95% confidence interval	-1.366 to -1.003
										R squared (eta squared)	0.8832
										F test to compare variances
										F, DFn, Dfd	8.904, 20, 23
										P value	<0.0001
										P value summary	****
										Significantly different (P < 0.05)?	Yes
										Data analyzed
										Sample size, column A	21
										Sample size, column B	24
