# Supplementary material for: A molecular mechanosensor for real-time visualization of appressorium membrane tension in Magnaporthe oryzae
Source: Nat Microbiol. 2023 Jul 20;8(8):1508–19. doi: 10.1038/s41564-023-01430-x (PMC10390335; doi:10.1038/s41564-023-01430-x)
Supplement: Source Data Fig. 2 [file 41564_2023_1430_MOESM11_ESM.xlsx]

## Sheet: Sheet1
early	rep1	rep2	rep3		late	rep1	rep2	rep3			Table Analyzed	Data 1
	4.489	4.46	4.437			3.776	3.753	3.996
	4.533	4.26	4.422			3.981	4.022	3.687			Column H	late
	4.353	3.988	4.266			3.887	4.43	3.158			vs.	vs.
	4.217	4.386	4.11			3.888	3.975	2.767			Column G	early
	4.336	4.461	3.932			3.816	3.949	3.264
	4.529	4.528				3.905	3.236	3.726			Unpaired t test with Welch's correction
	4.002						3.847	3.368			P value	<0.0001
	4.062										P value summary	****
	4.255		4.301					3.722			Significantly different (P < 0.05)?	Yes
											One- or two-tailed P value?	Two-tailed
											Welch-corrected t, df	t=6.054, df=28.22
											How big is the difference?
											Mean of column G	4.301
											Mean of column H	3.722
											Difference between means (H - G) ± SEM	-0.5798 ± 0.09577
											95% confidence interval	-0.7759 to -0.3836
											R squared (eta squared)	0.5649
											F test to compare variances
											F, DFn, Dfd	3.860, 19, 19
											P value	0.005
											P value summary	**
											Significantly different (P < 0.05)?	Yes
											Data analyzed
											Sample size, column G	20
											Sample size, column H	20
