# Supplementary material for: A molecular mechanosensor for real-time visualization of appressorium membrane tension in Magnaporthe oryzae
Source: Nat Microbiol. 2023 Jul 20;8(8):1508–19. doi: 10.1038/s41564-023-01430-x (PMC10390335; doi:10.1038/s41564-023-01430-x)
Supplement: Source Data Fig. 3 [file 41564_2023_1430_MOESM12_ESM.xlsx]

## Sheet: Sheet1
∆alb1 24h	rep1	rep2	rep3		Number of families	1
	3.32	3.798	2.914		Number of comparisons per family	3
	3.89	3.524	3.028		Alpha	0.05
	3.32	3.043	2.952
	3.6	3	2.951		Dunnett's multiple comparisons test	Mean Diff.	95.00% CI of diff.	Below threshold?	Summary	Adjusted P Value	D-?
	3.12	2.572	3.273		Guy11 con vs. Δalb1	-0.5936	-0.7757 to -0.4116	Yes	****	<0.0001	A	Δalb1
	3.365	2.92	3.023		Guy11 con vs. Δbuf1	-0.562	-0.7441 to -0.3800	Yes	****	<0.0001	B	Δbuf1
	3.55	2.851	2.54		Guy11 con vs. Guy11+tri	-0.5372	-0.7322 to -0.3421	Yes	****	<0.0001	C	Guy11+tri
	3.775	2.88	3.028
	3.29	3.43			Test details	Mean 1	Mean 2	Mean Diff.	SE of diff.	n1	n2	q	DF
	3.34	3.35			Guy11 con vs. Δalb1	2.638	3.232	-0.5936	0.07669	23	31	7.741	104
	3.32				Guy11 con vs. Δbuf1	2.638	3.2	-0.562	0.07669	23	31	7.328	104
	3.89				Guy11 con vs. Guy11+tri	2.638	3.175	-0.5372	0.08218	23	23	6.537	104
	3.32
			3.23152
∆buf1 24h	rep1	rep2	rep3
	3.17	3.56	3.593
	3.17	3.09	2.863
	3.515	2.795	3.106
	3.409	3.22	3.46
	3.32	2.627	3.254
	3.271	3.46	3.796
	3.563	3.221	3.074
	3.207	3.593	3.636
	2.9	2.863
	2.551	3.106
	3
	3.06
	2.743
			3.19987
Guy11 24h+tricyclazole	rep1	rep2	rep3
	3.2	3.185	3.03
	3.22	3.252	2.69
	3.16	3.25	3.101
	3.084	3.13	3.16
	3.074	3.36	3.13
	3.43	3.337	3.09
	3.29	3.195	3.07
	3.282	3.306
			3.17504
Guy11 24h control	rep1	rep2	rep3
	2.62	2.72	2.7
	2.72	2.23	2.91
	2.473	2.449	2.42
	2.76	2.355	2.566
	2.66	2.94	2.8
	2.61	2.365	2.59
	3.03	2.66	2.967
	2.572	2.554
			2.63787
