# Supplementary material for: A molecular mechanosensor for real-time visualization of appressorium membrane tension in Magnaporthe oryzae
Source: Nat Microbiol. 2023 Jul 20;8(8):1508–19. doi: 10.1038/s41564-023-01430-x (PMC10390335; doi:10.1038/s41564-023-01430-x)
Supplement: Source Data Fig. 4 [file 41564_2023_1430_MOESM13_ESM.xlsx]

## Sheet: Sheet1
Tip	rep1	rep2	rep3			rest	rep1	rep2	rep3			Table Analyzed	Data 1
	3.64	3.931	4.417				4.583	4.482	4.458
	3.361	3.985	3.736				4.534	4.33	3.978			Column C	Rest
	3.687	3.759	3.379				4.523	4.561	3.636			vs.	vs.
	3.553	4.07	3.492				4.645	4.462	3.553			Column B	Tip
	3.973	4.414	3.447				4.179	4.209	3.144
	4.469	3.717	3.553				4.156	4.405	3.595			Unpaired t test with Welch's correction
	4.763	4.34	3.174				4.459	4.663	3.456			P value	0.002
	4.189	3.652	3.178				4.309	3.886	3.068			P value summary	**
	3.895						4.304					Significantly different (P < 0.05)?	Yes
	3.84						4.212					One- or two-tailed P value?	Two-tailed
	4.143						4.204					Welch-corrected t, df	t=3.228, df=62.00
	3.063						4.439
	3.994						4.324					How big is the difference?
	3.65						4.622					Mean of column B	3.842
	4.813						4.656					Mean of column C	4.196
	3.657						4.233					Difference between means (C - B) ± SEM	0.3542 ± 0.1097
			3.842						4.196			95% confidence interval	0.1348 to 0.5736
												R squared (eta squared)	0.1439
												F test to compare variances
												F, DFn, Dfd	1.014, 31, 31
												P value	0.9689
												P value summary	ns
												Significantly different (P < 0.05)?	No
												Data analyzed
												Sample size, column B	32
												Sample size, column C	32
