# Supplementary material for: A molecular mechanosensor for real-time visualization of appressorium membrane tension in Magnaporthe oryzae
Source: Nat Microbiol. 2023 Jul 20;8(8):1508–19. doi: 10.1038/s41564-023-01430-x (PMC10390335; doi:10.1038/s41564-023-01430-x)
Supplement: Source Data Fig. 5 [file 41564_2023_1430_MOESM14_ESM.xlsx]

## Sheet: Sheet1
Guy11 24h	rep1	rep2	rep3		Table Analyzed	Data 1		Table Analyzed	Data 1
	2.595	3.029	3.067
	2.55	3.22	2.54		Column B	Δsep5		Column C	Δnox2
	2.7	2.844	2.634		vs.	vs.		vs.	vs.
	3.1	2.469	2.833		Column A	Guy11		Column A	Guy11
	2.578	3.14	2.926
	2.61	2.908	2.901		Unpaired t test with Welch's correction			Unpaired t test with Welch's correction
	2.5	3.027	2.78		P value	0.1566		P value	<0.0001
	2.55	2.705	2.784		P value summary	ns		P value summary	****
					Significantly different (P < 0.05)?	No		Significantly different (P < 0.05)?	Yes
			2.79125		One- or two-tailed P value?	Two-tailed		One- or two-tailed P value?	Two-tailed
					Welch-corrected t, df	t=1.443, df=40.54		Welch-corrected t, df	t=5.321, df=45.35
∆sep5	rep1	rep2	rep3
	3.175	2.948	3.05		How big is the difference?			How big is the difference?
	3.188	2.875	2.5		Mean of column A	2.791		Mean of column A	2.791
	3.15	3.13	2.54		Mean of column B	2.899		Mean of column C	3.118
	3.01	3.2	2.989		Difference between means (B - A) ± SEM	0.1079 ± 0.07478		Difference between means (C - A) ± SEM	0.3264 ± 0.06134
	3.053	2.648	2.68		95% confidence interval	-0.04314 to 0.2590		95% confidence interval	0.2029 to 0.4499
	3.137	2.69	2.447		R squared (eta squared)	0.04888		R squared (eta squared)	0.3844
	3.221		2.58
	3.131		2.44		F test to compare variances			F test to compare variances
					F, DFn, Dfd	1.516, 21, 23		F, DFn, Dfd	1.272, 23, 23
			2.89918		P value	0.3318		P value	0.5686
					P value summary	ns		P value summary	ns
					Significantly different (P < 0.05)?	No		Significantly different (P < 0.05)?	No
∆nox2	rep1	rep2	rep3
	3.102	2.691	3.358		Data analyzed			Data analyzed
	3.163	2.724	3.032		Sample size, column A	24		Sample size, column A	24
	3.281	2.84	2.929		Sample size, column B	22		Sample size, column C	24
	3.389	3.11	3.221
	3.307	3.106	3.199
	3.36	2.94	3.453
	3.174	3.01	3.187
	3.04	3.018	3.19
			3.11767
