# Supplementary material for: A molecular mechanosensor for real-time visualization of appressorium membrane tension in Magnaporthe oryzae
Source: Nat Microbiol. 2023 Jul 20;8(8):1508–19. doi: 10.1038/s41564-023-01430-x (PMC10390335; doi:10.1038/s41564-023-01430-x)
Supplement: Source Data Fig. 6 [file 41564_2023_1430_MOESM15_ESM.xlsx]

## Sheet: raw data
Guy11 4h	rep1	rep2	rep3		∆sln1 4h	rep1	rep2	rep3
	3.856	3.04	3.7			3.68	3.74	4.2
	4	2.54	4.07			3.24	3.347	3.415
	4.01	4.007	4.28			3.71	3.77	3.755
	3.604	3.65	4.43			4.07	3.69	4.025
	3.717	4.3	4.5			3.81	3.19	3.6
	4.45	4.299	4.274			3.62	3.8	3.58
	3.928	4.361	4.2			3.99	3.39	3.96
	4.41	4.02	4.09					3.84
	3.308
	3.77							3.701
			3.95438
Guy11 6h	rep1	rep2	rep3		∆sln1 6h	rep1	rep2	rep3
	3.211	2.68	4			2.376	2.95	2.908
	3.124	2.926	2.87			2.968	2.84	3.341
	3.2	2.87	2.269			2.4	2.8	2.14
	3.3	3.14	2.89			2.37	2.981	3.62
	3.21	3.465	3			2.32	3.344	3.31
	2.997	3.453	3.14			2.62		3.83
	3.108	2.99	3.17			2.433		3.302
	3.326	3.31	3.282
	2.992							2.887
	2.823
			3.10562
Guy11 8h	rep1	rep2	rep3		∆sln1 8h	rep1	rep2	rep3
	2.58	2.47	2.883			2.4	2.32	2.68
	2.88	2.481	2.849			2.31	2.16	2.66
	2.51	3.839	3.126			2.17	2.23	2.651
	2.851	2.61	3.64			2.31	2.24	2.966
	2.8	2.569	2.9			2.8	2.735	2.497
	2.94	2.94	2.8				2.77	2.731
	2.895	1.89	3.17				2.76	2.869
	2.526	3.1	2.74					2.64
	2.364
			2.81412					2.54495
Guy11 24h	rep1	rep2	rep3		∆sln1 24h	rep1	rep2	rep3
	3.086	2.567	2.71			2.77	2.397	2.604
	2.706	2.65	2.656			2.23	2.55	2.101
	2.684	2.52	2.582			2.12	2.215	2.497
	2.752	2.83	2.626			3.03	2.31	2
	2.48	2.768	2.76			2.77	2.77	2.12
	2.728	2.7	2.722			2.933	2.8	2.15
	2.335	2.415	3.113			2.726	2.649	2.61
	2.91	2.546	3.36			2.761		2.497
	2.8
	2.8
	2.88
			2.72911					2.50478

## Sheet: stats Guy11 4h v ∆sln14h
Table Analyzed	Data 1
Column B	∆sln1 4h
vs.	vs.
Column A	Guy11 4h
Unpaired t test with Welch's correction
P value	0.0227
P value summary	*
Significantly different (P < 0.05)?	Yes
One- or two-tailed P value?	Two-tailed
Welch-corrected t, df	t=2.368, df=41.06
How big is the difference?
Mean of column A	3.954
Mean of column B	3.701
Difference between means (B - A) ± SEM	-0.2534 ± 0.1070
95% confidence interval	-0.4694 to -0.03734
R squared (eta squared)	0.1202
F test to compare variances
F, DFn, Dfd	2.983, 25, 21
P value	0.0133
P value summary	*
Significantly different (P < 0.05)?	Yes
Data analyzed
Sample size, column A	26
Sample size, column B	22

## Sheet: stats Guy11 6h v ∆sln1 6h
Table Analyzed	Data 1
Column D	∆sln1 6h
vs.	vs.
Column C	Guy11 6h
Unpaired t test with Welch's correction
P value	0.0935
P value summary	ns
Significantly different (P < 0.05)?	No
One- or two-tailed P value?	Two-tailed
Welch-corrected t, df	t=1.735, df=28.91
How big is the difference?
Mean of column C	3.106
Mean of column D	2.887
Difference between means (D - C) ± SEM	-0.2186 ± 0.1260
95% confidence interval	-0.4764 to 0.03918
R squared (eta squared)	0.09427
F test to compare variances
F, DFn, Dfd	2.353, 18, 25
P value	0.0484
P value summary	*
Significantly different (P < 0.05)?	Yes
Data analyzed
Sample size, column C	26
Sample size, column D	19

## Sheet: stats Guy11 8h v ∆sln1 8h
Table Analyzed	Data 1
Column F	∆sln1 8h
vs.	vs.
Column E	Guy11 8h
Unpaired t test with Welch's correction
P value	0.0084
P value summary	**
Significantly different (P < 0.05)?	Yes
One- or two-tailed P value?	Two-tailed
Welch-corrected t, df	t=2.770, df=41.37
How big is the difference?
Mean of column E	2.814
Mean of column F	2.545
Difference between means (F - E) ± SEM	-0.2692 ± 0.09716
95% confidence interval	-0.4653 to -0.07300
R squared (eta squared)	0.1565
F test to compare variances
F, DFn, Dfd	2.390, 24, 19
P value	0.0567
P value summary	ns
Significantly different (P < 0.05)?	No
Data analyzed
Sample size, column E	25
Sample size, column F	20

## Sheet: stats Guy11 24h v ∆sln1 24h
Table Analyzed	Data 1
Column H	∆sln1 24h
vs.	vs.
Column G	Guy11 24h
Unpaired t test with Welch's correction
P value	0.0048
P value summary	**
Significantly different (P < 0.05)?	Yes
One- or two-tailed P value?	Two-tailed
Welch-corrected t, df	t=2.993, df=39.41
How big is the difference?
Mean of column G	2.729
Mean of column H	2.505
Difference between means (H - G) ± SEM	-0.2243 ± 0.07496
95% confidence interval	-0.3759 to -0.07276
R squared (eta squared)	0.1852
F test to compare variances
F, DFn, Dfd	1.905, 22, 26
P value	0.1166
P value summary	ns
Significantly different (P < 0.05)?	No
Data analyzed
Sample size, column G	27
Sample size, column H	23

## Sheet: Guy11 4h v Guy11 6h
Table Analyzed	Data 1
Column C	Guy11 6h
vs.	vs.
Column A	Guy11 4h
Unpaired t test with Welch's correction
P value	<0.0001
P value summary	****
Significantly different (P < 0.05)?	Yes
One- or two-tailed P value?	Two-tailed
Welch-corrected t, df	t=7.761, df=43.96
How big is the difference?
Mean of column A	3.954
Mean of column C	3.106
Difference between means (C - A) ± SEM	-0.8488 ± 0.1094
95% confidence interval	-1.069 to -0.6283
R squared (eta squared)	0.5781
F test to compare variances
F, DFn, Dfd	2.178, 25, 25
P value	0.057
P value summary	ns
Significantly different (P < 0.05)?	No
Data analyzed
Sample size, column A	26
Sample size, column C	26

## Sheet: Guy11 6h v Guy11 8h
Table Analyzed	Data 1
Column E	Guy11 8h
vs.	vs.
Column C	Guy11 6h
Unpaired t test with Welch's correction
P value	0.0054
P value summary	**
Significantly different (P < 0.05)?	Yes
One- or two-tailed P value?	Two-tailed
Welch-corrected t, df	t=2.920, df=45.79
How big is the difference?
Mean of column C	3.106
Mean of column E	2.814
Difference between means (E - C) ± SEM	-0.2915 ± 0.09982
95% confidence interval	-0.4924 to -0.09055
R squared (eta squared)	0.157
F test to compare variances
F, DFn, Dfd	1.583, 24, 25
P value	0.2604
P value summary	ns
Significantly different (P < 0.05)?	No
Data analyzed
Sample size, column C	26
Sample size, column E	25

## Sheet: Guy11 8h v Guy11 24h
Table Analyzed	Data 1
Column G	Guy11 24h
vs.	vs.
Column E	Guy11 8h
Unpaired t test with Welch's correction
P value	0.3462
P value summary	ns
Significantly different (P < 0.05)?	No
One- or two-tailed P value?	Two-tailed
Welch-corrected t, df	t=0.9543, df=36.67
How big is the difference?
Mean of column E	2.814
Mean of column G	2.729
Difference between means (G - E) ± SEM	-0.08501 ± 0.08908
95% confidence interval	-0.2656 to 0.09554
R squared (eta squared)	0.02423
F test to compare variances
F, DFn, Dfd	3.306, 24, 26
P value	0.0037
P value summary	**
Significantly different (P < 0.05)?	Yes
Data analyzed
Sample size, column E	25
Sample size, column G	27

## Sheet: ∆sln1 4h v ∆sln1 6h
Table Analyzed	Data 1
Column D	∆sln1 6h
vs.	vs.
Column B	∆sln1 4h
Unpaired t test with Welch's correction
P value	<0.0001
P value summary	****
Significantly different (P < 0.05)?	Yes
One- or two-tailed P value?	Two-tailed
Welch-corrected t, df	t=6.566, df=27.26
How big is the difference?
Mean of column B	3.701
Mean of column D	2.887
Difference between means (D - B) ± SEM	-0.8140 ± 0.1240
95% confidence interval	-1.068 to -0.5598
R squared (eta squared)	0.6126
F test to compare variances
F, DFn, Dfd	3.223, 18, 21
P value	0.0116
P value summary	*
Significantly different (P < 0.05)?	Yes
Data analyzed
Sample size, column B	22
Sample size, column D	19

## Sheet: ∆sln1 6h v ∆sln1 8h
Table Analyzed	Data 1
Column F	∆sln1 8h
vs.	vs.
Column D	∆sln1 6h
Unpaired t test with Welch's correction
P value	0.0102
P value summary	*
Significantly different (P < 0.05)?	Yes
One- or two-tailed P value?	Two-tailed
Welch-corrected t, df	t=2.760, df=27.08
How big is the difference?
Mean of column D	2.887
Mean of column F	2.545
Difference between means (F - D) ± SEM	-0.3421 ± 0.1239
95% confidence interval	-0.5963 to -0.08778
R squared (eta squared)	0.2195
F test to compare variances
F, DFn, Dfd	3.551, 18, 19
P value	0.0087
P value summary	**
Significantly different (P < 0.05)?	Yes
Data analyzed
Sample size, column D	19
Sample size, column F	20

[truncated: 1 more sheets: ∆sln1 8h v ∆sln1 24h]
