# Supplementary material for: A molecular mechanosensor for real-time visualization of appressorium membrane tension in Magnaporthe oryzae
Source: Nat Microbiol. 2023 Jul 20;8(8):1508–19. doi: 10.1038/s41564-023-01430-x (PMC10390335; doi:10.1038/s41564-023-01430-x)
Supplement: Source Data Extended Data Fig. 3 [file 41564_2023_1430_MOESM16_ESM.xlsx]

## Sheet: Sheet1
Guy11 control	rep1	rep2	rep3		Number of families	1
	2.54	3.03	2.69		Number of comparisons per family	4
	2.596	2.85	2.77		Alpha	0.05
	2.682	2.89	2.52
	2.8	2.731	2.9		Dunnett's multiple comparisons test	Mean Diff.	95.00% CI of diff.	Below threshold?	Summary	Adjusted P Value	A-?
	2.169	3.1	2.728		control vs. 0.2M	-0.06693	-0.2479 to 0.1140	No	ns	0.7862	B	0.2M
	2.55	2.5	2.817		control vs. 0.4M	0.1541	-0.03380 to 0.3420	No	ns	0.143	C	0.4M
	3.161	2.86	2.7		control vs. 0.75M	0.1093	-0.07159 to 0.2903	No	ns	0.3892	D	0.75M
	2.92	2.78			control vs. 1M	-0.3161	-0.5015 to -0.1307	Yes	***	0.0002	E	1M
	2.64	2.6
		3.06			Test details	Mean 1	Mean 2	Mean Diff.	SE of diff.	n1	n2	q	DF
		3.2			control vs. 0.2M	2.786	2.853	-0.06693	0.0726	34	25	0.922	124
		2.59			control vs. 0.4M	2.786	2.632	0.1541	0.07539	34	22	2.044	124
		3.16			control vs. 0.75M	2.786	2.676	0.1093	0.0726	34	25	1.506	124
		2.82			control vs. 1M	2.786	3.102	-0.3161	0.07439	34	23	4.249	124
		3.24
		2.91
		2.8
		2.41
			2.78571
Guy11 0.2M	rep1	rep2	rep3
	2.436	3.534	2.7
	2.445	3.173	3.026
	2.62	3.488	2.645
	2.492	3.543	2.71
	2.774	3.005	2.74
	2.656	3.093	2.72
	2.719	3.098	2.91
	2.654	2.875	2.63
			2.63
			2.85264
Guy11 0.4M	rep1	rep2	rep3
	2.732	2.78	2.43
	2.388	2.82	2.485
	2.617	2.54	2.59
	2.654	2.571	2.587
	2.716	2.893	2.44
	3.001	2.702	2.49
	2.683	2.147	2.9
	2.729
			2.63159
Guy11 0.75M	rep1	rep2	rep3
	2.7	2.56	3.08
	2.95	2.556	2.38
	3.09	2.276	2.48
	2.7	2.15	2.707
	2.52	2.37	2.557
	3.21	2.48	2.454
	2.4
	2.92
	2.622
	3.107
	2.81
	3
	2.83
			2.67636
Guy11 1M	rep1	rep2	rep3
	3.262	2.965	3.11
	3.2	3.287	2.51
	3.42	3.102	2.87
	3.71	2.951	3.1
	3.55	3.093	2.67
	2.9	3.546	2.51
	3.38	3.437	3
	2.859		2.91
			3.10183
