# Supplementary material for: A molecular mechanosensor for real-time visualization of appressorium membrane tension in Magnaporthe oryzae
Source: Nat Microbiol. 2023 Jul 20;8(8):1508–19. doi: 10.1038/s41564-023-01430-x (PMC10390335; doi:10.1038/s41564-023-01430-x)
Supplement: Source Data Extended Data Fig. 4 [file 41564_2023_1430_MOESM17_ESM.xlsx]

## Sheet: Sheet1
Time (real)	Time (minutes)	Lifetime (ns)
14:47:00	0	3.94
15:00:00	13	3.95
15:18:00	31	3.79
15:35:00	48	3.58
15:52:00	65	3.48
16:10:00	83	3.43
16:36:00	109	3.33
16:52:00	125	3.31
17:05:00	138	3.31
17:13:00	146	3.31
