# Supplementary material for: A molecular mechanosensor for real-time visualization of appressorium membrane tension in Magnaporthe oryzae
Source: Nat Microbiol. 2023 Jul 20;8(8):1508–19. doi: 10.1038/s41564-023-01430-x (PMC10390335; doi:10.1038/s41564-023-01430-x)
Supplement: Source Data Extended Data Fig. 5 [file 41564_2023_1430_MOESM18_ESM.xlsx]

## Sheet: Sheet1
onion	rep1	rep2	rep3			Number of values	21
	3.129	2.23	3.226
	2.849	2.28	2.988			Minimum	2
	2.907	2.35	2.758			Maximum	3.372
	2.893	2	2.315			Range	1.372
	2.996	2.42	2.572
	2.949	2.59	2.742			Mean	2.685
	3.372	2.079	2.743			Std. Deviation	0.3808
						Std. Error of Mean	0.0831
			2.685
